# Supplementary material for: An Interpretable Multimodal Machine-Learning Model for Non-Invasive Preoperative Glioma Grading
Source: Cancers (Basel). 2026 Apr 10;18(8):1204. doi: 10.3390/cancers18081204 (PMC13114312; doi:10.3390/cancers18081204)
Supplement: Supplementary file 1 [file cancers-18-01204-s001.zip]

Archive with 1 entries (1 files):
- cancers-4210024-supplementary.pdf
